# Supplementary material for: Design and Activity of Novel Oxadiazole Based Compounds That Target Poly(ADP-ribose) Polymerase
Source: Molecules. 2022 Jan 21;27(3):703. doi: 10.3390/molecules27030703 (PMC8839658; doi:10.3390/molecules27030703)
Supplement: Supplementary file 1 [file molecules-27-00703-s001.zip]

Archive with 1 entries (1 files):
- molecules-1436382-supplementary.pdf
